# Supplementary material for: Diffusion and Velocity Correlations of the Phase Transitions in a System of Macroscopic Rolling Spheres
Source: Entropy (Basel). 2022 Nov 18;24(11):1684. doi: 10.3390/e24111684 (PMC9689610; doi:10.3390/e24111684)
Supplement: Supplementary file 1 [file entropy-24-01684-s001.zip]

Archive with 1 entries (1 files):
- entropy-1954582-supplementary.mp4
